# Supplementary material for: Expression of Nerve Growth Factor and Its Receptor TrkA in the Reproductive System of Adult Zebrafish
Source: Vet Sci. 2022 May 6;9(5):225. doi: 10.3390/vetsci9050225 (PMC9144415; doi:10.3390/vetsci9050225)
Supplement: Supplementary file 1 [file vetsci-09-00225-s001.zip]

Archive with 1 entries (1 files):
- vetsci-1694606-supplementary.pdf
